# Supplementary material for: Research on quantitative evaluation of digital economy policy in China based on the PMC index model
Source: PLoS One. 2024 Feb 15;19(2):e0298312. doi: 10.1371/journal.pone.0298312 (PMC10868804; doi:10.1371/journal.pone.0298312)
Supplement: S2 Appendix — (XLSX) [file pone.0298312.s002.xlsx]

## Sheet: Sheet1
Report of the State Council on the Development of the Digital Economy
Notice of the State Council on Issuing the "14th Five Year Plan" for the Development of the Digital Economy
Notice of the Ministry of Commerce, the Central Cyberspace Office, and the Ministry of Industry and Information Technology on Issuing the "Guidelines for Foreign Investment and Cooperation in the Digital Economy"
Guiding Opinions of the National Development and Reform Commission, Ministry of Education, Ministry of Science and Technology, etc. on Developing a Stable Digital Economy and Expanding Employment
Regulations on the Promotion of Digital Economy in Shanxi Province
Regulations of Beijing Municipality on the Promotion of Digital Economy
Regulations on the Promotion of Digital Economy in Jiangsu Province
Regulations on the Promotion of Digital Economy in Hebei Province
Regulations on the Promotion of Digital Economy in Guangdong Province
Regulations on the Promotion of Digital Economy in Zhejiang Province
Regulations on the Promotion of Digital Economy in Henan Province
Notice on the Issuance of the Implementation Opinions on Carrying out the Construction of the Digital Economy Standard System by the Standardization Strategy Leading Group of Jiangxi Province
Notice of the Liaoning Provincial Department of Finance and the Liaoning Provincial Development and Reform Commission on Issuing the Interim Measures for the Management of Special Funds for Digital Liaoning Intelligent Manufacturing and Strengthening the Province (Digital Economy Direction)
Implementation Opinions of the General Office of the People's Government of Shanxi Province on the High Quality Development of the Digital Economy
Notice on Several Policy Measures to Vigorously Promote the Accelerated Development of the Digital Economy Issued by the General Office of the People's Government of Yunnan Province
Opinions of the Jiangxi Provincial Committee of the Communist Party of China and the People's Government of Jiangxi Province on Deeply Promoting the "No.1 Development Project" of Optimizing and Strengthening the Digital Economy
Notice on Issuing the Guiding Opinions on Implementing the Digital Skills Enhancement Action to Serve the Digital Economy Strong Province Strategy by the Jiangsu Provincial Department of Human Resources and Social Security, Jiangsu Provincial Party Committee Cyberspace Office, etc
Notice of the Heilongjiang Provincial Department of Industry and Information Technology on Issuing the Implementation Rules of the "Several Policy Measures to Promote the Construction of the" Digital Longjiang "and Accelerate the High Quality Development of the Digital Economy" (Trial)
Notice of Five Departments, including the Development and Reform Commission of Hebei Province, on Issuing Several Policies on Breaking Bottlenecks and Promoting the Healthy Development of the Digital Economy
Notice of the People's Government of Heilongjiang Province on Issuing Several Policy Measures to Promote the Construction of "Digital Longjiang" and Accelerate the High Quality Development of the Digital Economy
Notice of the People's Government of Shanxi Province on Issuing the Implementation Opinions and Several Policies on Accelerating the Development of the Digital Economy in Shanxi Province
Notice on the Issuance of Several Measures to Accelerate the Innovative Development of the Digital Economy by the Office of the Leading Group for the Innovative Development of the Digital Economy in Jiangxi Province
Notice of the General Office of the People's Government of Hebei Province on Several Policies to Support the Accelerated Development of the Digital Economy
Notice of the People's Government of Guizhou Province on Issuing the Plan for Implementing the "Integration of Ten Thousand Enterprises" Campaign in Guizhou Province and Winning the Battle of the "Digital Economy" Campaign
Opinions of the General Office of the People's Government of Fujian Province on Accelerating the Innovative Development of Industrial Digital Economy in the Province
Opinions of the Guizhou Provincial Committee of the Communist Party of China and the Guizhou Provincial People's Government on Promoting the Accelerated Development of the Digital Economy
Notice of the People's Government of Inner Mongolia Autonomous Region on Several Policies to Accelerate the Development of the Digital Economy
Notice of the Shanxi Provincial Department of Finance and the Shanxi Provincial Department of Industry and Information Technology on Issuing the "Management Measures for Provincial Digital Economy Development Special Funds"
Notice of the General Office of the People's Government of Heilongjiang Province on Issuing Several Policy Measures to Support the Accelerated Development of the Digital Economy in Heilongjiang Province
Notice of the Leading Group for Digital Guangxi Construction in Guangxi Zhuang Autonomous Region on Issuing the Guiding Opinions on Accelerating the Development of Digital Economy in Guangxi
Notice of Guizhou Provincial Big Data Bureau on Issuing the Implementation Measures for the Key Talents Plan in the Digital Economy Field of Guizhou Province (Trial)
Notice of the Guangxi Zhuang Autonomous Region Digital Guangxi Construction Leading Group on Issuing the "Guangxi Zhuang Autonomous Region Building Digital Economy Development Plan (2021-2025)"
Opinions of the General Office of the Jiangsu Provincial Government on Deepening the Development of the Digital Economy
Opinions of the People's Government of Inner Mongolia Autonomous Region on Promoting the Development of the Digital Economy
Notice of the General Office of the People's Government of Shandong Province on Issuing the Opinions of Shandong Province on Supporting the Development of the Digital Economy
Notice of the Anhui Provincial Department of Economy and Information Technology and the Anhui Provincial Department of Finance on Issuing Implementation Rules for Several Policies Supporting the Development of the Digital Economy
Notice of the People's Government of Anhui Province on Issuing Several Policies to Support the Development of the Digital Economy
